# Supplementary material for: Comparative Evaluation of Mutect2, Strelka2, and FreeBayes for Somatic SNV Detection in Synthetic and Clinical Whole-Exome Sequencing Data
Source: Biomolecules. 2025 Oct 30;15(11):1532. doi: 10.3390/biom15111532 (PMC12650410; doi:10.3390/biom15111532)
Supplement: Supplementary file 1 [file biomolecules-15-01532-s001.zip]

Archive with 5 entries (4 files):
- Supplementary Tables_round2.pdf
- __MACOSX/
- __MACOSX/._Supplementary Figures_round2.pdf
- __MACOSX/._Supplementary Tables_round2.pdf
- Supplementary Figures_round2.pdf
